# Supplementary material for: Genomic Insights into and Lytic Potential of Native Bacteriophages M8-2 and M8-3 Against Clinically Relevant Multidrug-Resistant Pseudomonas aeruginosa
Source: Antibiotics (Basel). 2025 Jan 21;14(2):110. doi: 10.3390/antibiotics14020110 (PMC11851605; doi:10.3390/antibiotics14020110)
Supplement: Supplementary file 1 [file antibiotics-14-00110-s001.zip]

Archive with 1 entries (1 files):
- antibiotics-3346356-supplementary.pdf
